# Supplementary material for: Population transcriptomic sequencing reveals allopatric divergence and local adaptation in Pseudotaxus chienii (Taxaceae)
Source: BMC Genomics. 2021 May 26;22:388. doi: 10.1186/s12864-021-07682-3 (PMC8157689; doi:10.1186/s12864-021-07682-3)
Supplement: Supplementary file 16 — Additional file 16. The annotation of the 87 candidate unigenes for Zhejiang (ZJ) group habitat adaptation. [file 12864_2021_7682_MOESM16_ESM.csv]

Additional file 16. The annotation of the 87 candidate unigenes for Zhejiang (ZJ) group habitat adaptation.
Unigenes	KEGG ID	KEGG Name	KEGG Description	Http Link	Swissprot ID	Swissprot Score	Swissprot Evalue	Swissprot Description	PFAM ID	PFAM description	Gene Ontology Biological Pathway	BP Description	Gene Ontology Molecular Function	MF Description	Gene Ontology Cellular Component	CC Description
Cluster-242496.101643	--	--	--	--	--	--	--	--	--	--	--	--	--	--	--	--
Cluster-242496.104316	--	--	--	--	Q9SJ56	696	2.90E-71	BEL1-like homeodomain protein 1 OS=Arabidopsis thaliana GN=BLH1 PE=1 SV=1	PF05920//PF00046	Homeobox KN domain//Homeobox domain	GO:0006355	regulation of transcription, DNA-templated	GO:0003677	DNA binding	--	--
Cluster-242496.104333	--	--	--	--	B8XCH5	2442	7.40E-274	Protein QUIRKY OS=Arabidopsis thaliana GN=QKY PE=2 SV=1	PF00168	C2 domain	--	--	GO:0005515	protein binding	--	--
Cluster-242496.105160	--	--	--	--	D0EL35	442	9.80E-42	CST complex subunit CTC1 OS=Arabidopsis thaliana GN=CTC1 PE=1 SV=2	PF15491//PF15489	CST, telomere maintenance, complex subunit CTC1//CST, telomere maintenance, complex subunit CTC1	GO:0000723	telomere maintenance	GO:0003697	single-stranded DNA binding	--	--
Cluster-242496.105775	--	--	--	--	Q9LVP0	1136	2.60E-122	Probable leucine-rich repeat receptor-like protein kinase At5g63930 OS=Arabidopsis thaliana GN=At5g63930 PE=2 SV=1	PF13855//PF08042//PF07714//PF01277//PF00069//PF00560	Leucine rich repeat//PqqA family//Protein tyrosine kinase//Oleosin//Protein kinase domain//Leucine Rich Repeat	GO:0006468//GO:0018189	protein phosphorylation//pyrroloquinoline quinone biosynthetic process	GO:0005515//GO:0004672//GO:0005524	protein binding//protein kinase activity//ATP binding	GO:0016021//GO:0012511	integral component of membrane//monolayer-surrounded lipid storage body
Cluster-242496.106222	--	--	--	--	P14749	186	2.20E-12	Alpha-galactosidase OS=Cyamopsis tetragonoloba PE=1 SV=1	PF16499	Alpha galactosidase A	GO:0005975	carbohydrate metabolic process	GO:0004553	hydrolase activity, hydrolyzing O-glycosyl compounds	--	--
Cluster-242496.106448	--	--	--	--	Q94AD8	825	2.70E-86	F-box/WD-40 repeat-containing protein At5g21040 OS=Arabidopsis thaliana GN=At5g21040 PE=2 SV=1	PF12937//PF00400//PF00646	F-box-like//WD domain, G-beta repeat//F-box domain	--	--	GO:0005515	protein binding	--	--
Cluster-242496.107585	--	--	--	--	F4J339	146	3.20E-08	Probable disease resistance protein RPP1 OS=Arabidopsis thaliana GN=RPP1 PE=2 SV=1	--	--	--	--	--	--	--	--
Cluster-242496.107710	K03132	TAF7	transcription initiation factor TFIID subunit 7	http://www.genome.jp/dbget-bin/www_bget?ko:K03132	B9DG24	181	8.30E-12	Transcription initiation factor TFIID subunit 7 OS=Arabidopsis thaliana GN=TAF7 PE=1 SV=1	PF04658//PF04931	TAFII55 protein conserved region//DNA polymerase phi	GO:0006260//GO:0006367//GO:0006351	DNA replication//transcription initiation from RNA polymerase II promoter//transcription, DNA-templated	GO:0003677//GO:0003887	DNA binding//DNA-directed DNA polymerase activity	GO:0005669//GO:0042575	transcription factor TFIID complex//DNA polymerase complex
Cluster-242496.108432	K10643	CNOT4, NOT4, MOT2	CCR4-NOT transcription complex subunit 4	http://www.genome.jp/dbget-bin/www_bget?ko:K10643	Q09818	502	9.90E-49	Putative general negative regulator of transcription C16C9.04c OS=Schizosaccharomyces pombe (strain 972 / ATCC 24843) GN=SPAC16C9.04c PE=3 SV=1	PF14634//PF13639//PF00076//PF01363	zinc-RING finger domain//Ring finger domain//RNA recognition motif. (a.k.a. RRM, RBD, or RNP domain)//FYVE zinc finger	--	--	GO:0005515//GO:0046872//GO:0008270//GO:0003676	protein binding//metal ion binding//zinc ion binding//nucleic acid binding	--	--
Cluster-242496.109006	--	--	--	--	--	--	--	--	PF07711	Rab geranylgeranyl transferase alpha-subunit, insert domain	--	--	GO:0008270//GO:0004663	zinc ion binding//Rab geranylgeranyltransferase activity	GO:0005968	Rab-protein geranylgeranyltransferase complex
Cluster-242496.116436	--	--	--	--	Q9SY06	160	2.50E-09	Protein FANTASTIC FOUR 1 OS=Arabidopsis thaliana GN=FAF1 PE=2 SV=1	--	--	--	--	--	--	--	--
Cluster-242496.116891	K00799	GST, gst	glutathione S-transferase	http://www.genome.jp/dbget-bin/www_bget?ko:K00799	Q9ZW24	364	2.60E-33	Glutathione S-transferase U7 OS=Arabidopsis thaliana GN=GSTU7 PE=2 SV=1	PF13409//PF13417//PF02798	Glutathione S-transferase, N-terminal domain//Glutathione S-transferase, N-terminal domain//Glutathione S-transferase, N-terminal domain	--	--	GO:0005515	protein binding	--	--
Cluster-242496.117383	--	--	--	--	--	--	--	--	--	--	--	--	--	--	--	--
Cluster-242496.121395	--	--	--	--	Q9SN39	1255	1.60E-136	Pentatricopeptide repeat-containing protein DOT4, chloroplastic OS=Arabidopsis thaliana GN=DOT4 PE=2 SV=1	--	--	--	--	--	--	--	--
Cluster-242496.123374	--	--	--	--	--	--	--	--	PF13499//PF03850//PF00822	EF-hand domain pair//Transcription factor Tfb4//PMP-22/EMP/MP20/Claudin family	GO:0006289//GO:0006355	nucleotide-excision repair//regulation of transcription, DNA-templated	GO:0005509	calcium ion binding	GO:0016021//GO:0000439	integral component of membrane//core TFIIH complex
Cluster-242496.137186	--	--	--	--	--	--	--	--	--	--	--	--	--	--	--	--
Cluster-242496.48625	--	--	--	--	--	--	--	--	--	--	--	--	--	--	--	--
Cluster-242496.50225	K15095	E1.1.1.208	(+)-neomenthol dehydrogenase	http://www.genome.jp/dbget-bin/www_bget?ko:K15095	A4UHT7	362	3.90E-33	Salutaridine reductase OS=Papaver bracteatum GN=SALR PE=1 SV=1	PF01370//PF00106	NAD dependent epimerase/dehydratase family//short chain dehydrogenase	GO:0008152	metabolic process	GO:0003824//GO:0016491//GO:0050662	catalytic activity//oxidoreductase activity//coenzyme binding	--	--
Cluster-242496.60416	--	--	--	--	Q6Q4D0	337	4.30E-30	Protein TONSOKU OS=Arabidopsis thaliana GN=TSK PE=1 SV=2	PF00560	Leucine Rich Repeat	--	--	GO:0005515	protein binding	--	--
Cluster-242496.70274	--	--	--	--	--	--	--	--	PF06635	Nodulation protein NolV	GO:0009877	nodulation	--	--	--	--
Cluster-242496.73248	K14484	IAA	auxin-responsive protein IAA	http://www.genome.jp/dbget-bin/www_bget?ko:K14484	Q38831	382	4.40E-35	Auxin-responsive protein IAA13 OS=Arabidopsis thaliana GN=IAA13 PE=1 SV=2	PF02309	AUX/IAA family	GO:0006355	regulation of transcription, DNA-templated	--	--	GO:0005634	nucleus
Cluster-242496.73510	--	--	--	--	--	--	--	--	--	--	--	--	--	--	--	--
Cluster-242496.74513	--	--	--	--	--	--	--	--	--	--	--	--	--	--	--	--
Cluster-242496.75754	--	--	--	--	F4I2H7	176	3.90E-11	Protein TPX2 OS=Arabidopsis thaliana GN=TPX2 PE=1 SV=1	--	--	--	--	--	--	--	--
Cluster-242496.76211	--	--	--	--	--	--	--	--	PF08826//PF03869//PF08074	DMPK coiled coil domain like//Arc-like DNA binding domain//CHDCT2 (NUC038) domain	GO:0006468//GO:0006355//GO:0009069//GO:0016310	protein phosphorylation//regulation of transcription, DNA-templated//serine family amino acid metabolic process//phosphorylation	GO:0008270//GO:0016818//GO:0003677//GO:0005524//GO:0004674	zinc ion binding//hydrolase activity, acting on acid anhydrides, in phosphorus-containing anhydrides//DNA binding//ATP binding//protein serine/threonine kinase activity	GO:0005634	nucleus
Cluster-242496.76568	--	--	--	--	--	--	--	--	--	--	--	--	--	--	--	--
Cluster-242496.78164	--	--	--	--	Q54HH8	140	2.60E-07	Small nuclear ribonucleoprotein Sm D-like protein OS=Dictyostelium discoideum GN=DDB_G0289453 PE=3 SV=1	--	--	--	--	--	--	--	--
Cluster-242496.78903	K04733	IRAK4	interleukin-1 receptor-associated kinase 4	http://www.genome.jp/dbget-bin/www_bget?ko:K04733	Q8GXZ3	444	5.60E-42	Serine/threonine-protein kinase At5g01020 OS=Arabidopsis thaliana GN=At5g01020 PE=1 SV=1	PF00796//PF05830//PF00069//PF07714	Photosystem I reaction centre subunit VIII//Nodulation protein Z (NodZ)//Protein kinase domain//Protein tyrosine kinase	GO:0009877//GO:0006468//GO:0015979//GO:0009312	nodulation//protein phosphorylation//photosynthesis//oligosaccharide biosynthetic process	GO:0004672//GO:0016758//GO:0005524	protein kinase activity//transferase activity, transferring hexosyl groups//ATP binding	GO:0009522	photosystem I
Cluster-242496.82461	K10746	EXO1	exonuclease 1	http://www.genome.jp/dbget-bin/www_bget?ko:K10746	Q60GC1	425	5.50E-40	Exonuclease 1 OS=Oryza sativa subsp. japonica GN=EXO1 PE=2 SV=1	PF00867//PF00752//PF02163//PF02739	XPG I-region//XPG N-terminal domain//Peptidase family M50//5'-3' exonuclease, N-terminal resolvase-like domain	GO:0006508//GO:0006281	proteolysis//DNA repair	GO:0004518//GO:0004222//GO:0003677	nuclease activity//metalloendopeptidase activity//DNA binding	--	--
Cluster-242496.82979	--	--	--	--	Q9M1D8	1193	5.10E-129	Pentatricopeptide repeat-containing protein At3g60050 OS=Arabidopsis thaliana GN=At3g60050 PE=2 SV=1	PF00224	Pyruvate kinase, barrel domain	GO:0006144//GO:0006096//GO:0006094//GO:0015976	purine nucleobase metabolic process//glycolytic process//gluconeogenesis//carbon utilization	GO:0000287//GO:0030955//GO:0004743	magnesium ion binding//potassium ion binding//pyruvate kinase activity	--	--
Cluster-242496.84296	--	--	--	--	Q8VWZ7	142	2.80E-07	Geraniol 8-hydroxylase OS=Catharanthus roseus GN=CYP76B6 PE=1 SV=1	PF16557//PF01132	CUT1-like DNA-binding domain of SATB//Elongation factor P (EF-P) OB domain	GO:0006414//GO:0006448	translational elongation//regulation of translational elongation	GO:0003746//GO:0003677	translation elongation factor activity//DNA binding	GO:0005840	ribosome
Cluster-242496.86371	--	--	--	--	--	--	--	--	--	--	--	--	--	--	--	--
Cluster-242496.86375	--	--	--	--	--	--	--	--	--	--	--	--	--	--	--	--
Cluster-242496.86696	K12486	SMAP	stromal membrane-associated protein	http://www.genome.jp/dbget-bin/www_bget?ko:K12486	Q9FVJ3	229	2.00E-17	ADP-ribosylation factor GTPase-activating protein AGD12 OS=Arabidopsis thaliana GN=AGD12 PE=1 SV=1	--	--	--	--	--	--	--	--
Cluster-242496.86884	K11547	NDC80, HEC1, TID3	kinetochore protein NDC80	http://www.genome.jp/dbget-bin/www_bget?ko:K11547	Q76I89	185	2.30E-12	Kinetochore protein NDC80 homolog OS=Gallus gallus GN=NDC80 PE=1 SV=1	PF02601//PF01623//PF05557//PF04977//PF08988//PF10392	Exonuclease VII, large subunit//Carlavirus putative nucleic acid binding protein//Mitotic checkpoint protein//Septum formation initiator//Type III secretion system, cytoplasmic E component of needle//Golgi transport complex subunit 5	GO:0007094//GO:0006891//GO:0006308//GO:0009405//GO:0006355//GO:0007049	mitotic spindle assembly checkpoint//intra-Golgi vesicle-mediated transport//DNA catabolic process//pathogenesis//regulation of transcription, DNA-templated//cell cycle	GO:0008855//GO:0003676	exodeoxyribonuclease VII activity//nucleic acid binding	GO:0017119//GO:0009318	Golgi transport complex//exodeoxyribonuclease VII complex
Cluster-242496.89148	--	--	--	--	--	--	--	--	--	--	--	--	--	--	--	--
Cluster-242496.90196	K12591	RRP6, EXOSC10	exosome complex exonuclease RRP6	http://www.genome.jp/dbget-bin/www_bget?ko:K12591	Q01780	752	8.80E-78	Exosome component 10 OS=Homo sapiens GN=EXOSC10 PE=1 SV=2	PF01612//PF08066//PF00570//PF12285	3'-5' exonuclease//PMC2NT (NUC016) domain//HRDC domain//Protein of unknown function (DUF3621)	GO:0006396//GO:0006139	RNA processing//nucleobase-containing compound metabolic process	GO:0008408//GO:0070008//GO:0003676//GO:0004252	3'-5' exonuclease activity//serine-type exopeptidase activity//nucleic acid binding//serine-type endopeptidase activity	GO:0005622//GO:0000176	intracellular//nuclear exosome (RNase complex)
Cluster-242496.90667	--	--	--	--	Q9M069	996	1.70E-106	Glucan endo-1,3-beta-glucosidase 7 OS=Arabidopsis thaliana GN=At4g34480 PE=1 SV=2	PF10186//PF00332	Vacuolar sorting 38 and autophagy-related subunit 14//Glycosyl hydrolases family 17	GO:0005975//GO:0010508	carbohydrate metabolic process//positive regulation of autophagy	GO:0004553	hydrolase activity, hydrolyzing O-glycosyl compounds	--	--
Cluster-242496.91927	K09561	STUB1, CHIP	STIP1 homology and U-box containing protein 1	http://www.genome.jp/dbget-bin/www_bget?ko:K09561	Q9SRS9	257	2.10E-20	E3 ubiquitin-protein ligase CHIP OS=Arabidopsis thaliana GN=CHIP PE=1 SV=1	PF06416//PF13414//PF02883//PF13181//PF00515//PF11789//PF02687//PF13371//PF13374//PF13176//PF13174//PF04564//PF01649	Protein of unknown function (DUF1076)//TPR repeat//Adaptin C-terminal domain//Tetratricopeptide repeat//Tetratricopeptide repeat//Zinc-finger of the MIZ type in Nse subunit//FtsX-like permease family//Tetratricopeptide repeat//Tetratricopeptide repeat//Tetratricopeptide repeat//Tetratricopeptide repeat//U-box domain//Ribosomal protein S20	GO:0006412//GO:0072519//GO:0016567//GO:0016192//GO:0042254//GO:0006886	translation//parasitism//protein ubiquitination//vesicle-mediated transport//ribosome biogenesis//intracellular protein transport	GO:0004842//GO:0005515//GO:0003723//GO:0003735//GO:0008270	ubiquitin-protein transferase activity//protein binding//RNA binding//structural constituent of ribosome//zinc ion binding	GO:0016020//GO:0030131//GO:0005840//GO:0005622	membrane//clathrin adaptor complex//ribosome//intracellular
Cluster-242496.92176	--	--	--	--	--	--	--	--	--	--	--	--	--	--	--	--
Cluster-242496.92219	--	--	--	--	Q9HSF6	141	4.20E-07	Ribonuclease HI OS=Halobacterium salinarum (strain ATCC 700922 / JCM 11081 / NRC-1) GN=rnhA PE=1 SV=1	--	--	--	--	--	--	--	--
Cluster-242496.93006	--	--	--	--	--	--	--	--	PF03171	2OG-Fe(II) oxygenase superfamily	GO:0055114	oxidation-reduction process	GO:0016491	oxidoreductase activity	--	--
Cluster-242496.93292	--	--	--	--	Q94AW5	261	4.90E-21	Ethylene-responsive transcription factor ERF003 OS=Arabidopsis thaliana GN=ERF003 PE=2 SV=1	PF00225	Kinesin motor domain	GO:0007017//GO:0007018	microtubule-based process//microtubule-based movement	GO:0008017//GO:0003777//GO:0005524	microtubule binding//microtubule motor activity//ATP binding	GO:0005874//GO:0045298	microtubule//tubulin complex
Cluster-242496.93941	--	--	--	--	Q5R8X3	132	6.50E-06	Transmembrane protein 230 OS=Pongo abelii GN=TMEM230 PE=2 SV=1	PF06305	Protein of unknown function (DUF1049)	--	--	--	--	GO:0005887	integral component of plasma membrane
Cluster-242496.94002	K14412	FUT13, FucTC	alpha-1,4-fucosyltransferase	http://www.genome.jp/dbget-bin/www_bget?ko:K14412	Q9C8W3	744	4.20E-77	Alpha-(1,4)-fucosyltransferase OS=Arabidopsis thaliana GN=FUT13 PE=2 SV=2	PF05011//PF00852	Lariat debranching enzyme, C-terminal domain//Glycosyltransferase family 10 (fucosyltransferase) C-term	GO:0006397//GO:0006486	mRNA processing//protein glycosylation	GO:0016788//GO:0008417	hydrolase activity, acting on ester bonds//fucosyltransferase activity	GO:0016020	membrane
Cluster-242496.94276	--	--	--	--	Q54ST3	179	2.30E-11	DDT domain-containing protein DDB_G0282237 OS=Dictyostelium discoideum GN=DDB_G0282237 PE=3 SV=1	PF11538	Snurportin1	--	--	GO:0005515	protein binding	--	--
Cluster-242496.96477	K04733	IRAK4	interleukin-1 receptor-associated kinase 4	http://www.genome.jp/dbget-bin/www_bget?ko:K04733	O64771	601	1.60E-60	G-type lectin S-receptor-like serine/threonine-protein kinase At1g61480 OS=Arabidopsis thaliana GN=At1g61480 PE=2 SV=2	PF00069//PF07714	Protein kinase domain//Protein tyrosine kinase	GO:0006468	protein phosphorylation	GO:0005524//GO:0004672	ATP binding//protein kinase activity	--	--
Cluster-242496.96479	--	--	--	--	--	--	--	--	--	--	--	--	--	--	--	--
Cluster-242496.96646	K11253	H3	histone H3	http://www.genome.jp/dbget-bin/www_bget?ko:K11253	Q711T2	279	2.50E-23	Histone H3.3 OS=Pinus pinaster PE=2 SV=3	PF02291//PF00125	Transcription initiation factor IID, 31kD subunit//Core histone H2A/H2B/H3/H4	GO:0006352	DNA-templated transcription, initiation	GO:0003677	DNA binding	--	--
Cluster-242496.96930	--	--	--	--	Q9ZNQ7	174	1.70E-11	Hydrophobic protein RCI2A OS=Arabidopsis thaliana GN=RCI2A PE=2 SV=1	PF01679	Proteolipid membrane potential modulator	--	--	--	--	GO:0016021	integral component of membrane
Cluster-242496.98002	--	--	--	--	--	--	--	--	PF00005//PF00004//PF00931//PF08515//PF05496//PF01517//PF01637//PF00158//PF03193//PF02444//PF00437	ABC transporter//ATPase family associated with various cellular activities (AAA)//NB-ARC domain//Transforming growth factor beta type I GS-motif//Holliday junction DNA helicase ruvB N-terminus//Hepatitis delta virus delta antigen//Archaeal ATPase//Sigma-54 interaction domain//Protein of unknown function, DUF258//Hepatitis E virus ORF-2 (Putative capsid protein)//Type II/IV secretion system protein	GO:0007178//GO:0006281//GO:0006310//GO:0006355//GO:0006810//GO:0006468//GO:0009069//GO:0016310	transmembrane receptor protein serine/threonine kinase signaling pathway//DNA repair//DNA recombination//regulation of transcription, DNA-templated//transport//protein phosphorylation//serine family amino acid metabolic process//phosphorylation	GO:0005525//GO:0016887//GO:0009378//GO:0004675//GO:0043531//GO:0003924//GO:0008134//GO:0005524//GO:0003723	GTP binding//ATPase activity//four-way junction helicase activity//transmembrane receptor protein serine/threonine kinase activity//ADP binding//GTPase activity//transcription factor binding//ATP binding//RNA binding	GO:0030430//GO:0005657//GO:0009379//GO:0042025//GO:0016020//GO:0005667	host cell cytoplasm//replication fork//Holliday junction helicase complex//host cell nucleus//membrane//transcription factor complex
Cluster-242496.98838	--	--	--	--	Q0V9A9	217	4.40E-16	Beta-lactamase-like protein 2 OS=Xenopus tropicalis GN=lactb2 PE=2 SV=1	--	--	--	--	--	--	--	--
Cluster-242496.99653	--	--	--	--	--	--	--	--	PF16719//PF09329//PF01416//PF01698	SAWADEE domain//Primase zinc finger//tRNA pseudouridine synthase//Floricaula / Leafy protein	GO:0006260//GO:0001522//GO:0009451//GO:0006355	DNA replication//pseudouridine synthesis//RNA modification//regulation of transcription, DNA-templated	GO:0003682//GO:0009982//GO:0003677//GO:0003723	chromatin binding//pseudouridine synthase activity//DNA binding//RNA binding	GO:0005634//GO:0000785	nucleus//chromatin
Cluster-242496.100662	K11982	RNF115_126	E3 ubiquitin-protein ligase RNF115/126	http://www.genome.jp/dbget-bin/www_bget?ko:K11982	P0CH30	397	1.90E-36	E3 ubiquitin-protein ligase RING1 OS=Gossypium hirsutum GN=RING1 PE=1 SV=1	PF00097//PF17123//PF12678//PF14634//PF12861//PF13639	Zinc finger, C3HC4 type (RING finger)//RING-like zinc finger//RING-H2 zinc finger//zinc-RING finger domain//Anaphase-promoting complex subunit 11 RING-H2 finger//Ring finger domain	GO:0016567	protein ubiquitination	GO:0005515//GO:0008270//GO:0004842//GO:0046872	protein binding//zinc ion binding//ubiquitin-protein transferase activity//metal ion binding	GO:0005680	anaphase-promoting complex
Cluster-242496.101309	K14297	NUP98, ADAR2, NUP116	nuclear pore complex protein Nup98-Nup96	http://www.genome.jp/dbget-bin/www_bget?ko:K14297	Q8LLD0	2411	3.20E-270	Nuclear pore complex protein NUP96 OS=Arabidopsis thaliana GN=NUP96 PE=1 SV=1	PF00834//PF04096	Ribulose-phosphate 3 epimerase family//Nucleoporin autopeptidase	GO:0006810//GO:0005975	transport//carbohydrate metabolic process	GO:0016857	racemase and epimerase activity, acting on carbohydrates and derivatives	GO:0005643	nuclear pore
Cluster-242496.101911	K09422	MYBP	myb proto-oncogene protein, plant	http://www.genome.jp/dbget-bin/www_bget?ko:K09422	Q54NA6	618	3.50E-62	Myb-like protein L OS=Dictyostelium discoideum GN=mybL PE=3 SV=1	PF09111//PF05715	SLIDE//Piccolo Zn-finger	GO:0006338	chromatin remodeling	GO:0005524//GO:0016818//GO:0046872//GO:0003676	ATP binding//hydrolase activity, acting on acid anhydrides, in phosphorus-containing anhydrides//metal ion binding//nucleic acid binding	GO:0045202//GO:0005634	synapse//nucleus
Cluster-242496.102545	--	--	--	--	--	--	--	--	--	--	--	--	--	--	--	--
Cluster-242496.104067	K17602	YLPM1	YLP motif-containing protein 1	http://www.genome.jp/dbget-bin/www_bget?ko:K17602	P49750	373	1.10E-33	YLP motif-containing protein 1 OS=Homo sapiens GN=YLPM1 PE=1 SV=3	PF00328//PF00878	Histidine phosphatase superfamily (branch 2)//Cation-independent mannose-6-phosphate receptor repeat	GO:0006771//GO:0006810//GO:0019497	riboflavin metabolic process//transport//hexachlorocyclohexane metabolic process	GO:0003993//GO:0005215	acid phosphatase activity//transporter activity	GO:0016021//GO:0005737	integral component of membrane//cytoplasm
Cluster-242496.107004	--	--	--	--	--	--	--	--	PF02346	Chordopoxvirus multifunctional envelope protein A27	GO:0019064	fusion of virus membrane with host plasma membrane	--	--	GO:0019031	viral envelope
Cluster-242496.108824	--	--	--	--	--	--	--	--	--	--	--	--	--	--	--	--
Cluster-242496.111721	--	--	--	--	Q8BHT6	139	6.30E-07	Beta-1,3-glucosyltransferase OS=Mus musculus GN=B3galtl PE=2 SV=3	PF02118//PF02434	Srg family chemoreceptor//Fringe-like	GO:0007165//GO:0007606	signal transduction//sensory perception of chemical stimulus	GO:0004888//GO:0016757	transmembrane signaling receptor activity//transferase activity, transferring glycosyl groups	GO:0016020	membrane
Cluster-242496.113087	K02365	ESP1	separase	http://www.genome.jp/dbget-bin/www_bget?ko:K02365	Q5IBC5	967	1.60E-102	Separase OS=Arabidopsis thaliana GN=ESP1 PE=2 SV=1	PF13374//PF13181//PF03568	Tetratricopeptide repeat//Tetratricopeptide repeat//Peptidase family C50	GO:0006508	proteolysis	GO:0008233//GO:0005515	peptidase activity//protein binding	GO:0005634	nucleus
Cluster-242496.113621	K11253	H3	histone H3	http://www.genome.jp/dbget-bin/www_bget?ko:K11253	Q6LBE3	577	3.60E-58	Histone H3.2 OS=Asparagus officinalis PE=2 SV=3	PF15715//PF00125	PCNA-associated factor//Core histone H2A/H2B/H3/H4	GO:0051726//GO:0006974	regulation of cell cycle//cellular response to DNA damage stimulus	GO:0003677	DNA binding	--	--
Cluster-242496.113904	--	--	--	--	--	--	--	--	--	--	--	--	--	--	--	--
Cluster-242496.114246	--	--	--	--	Q9LN22	1178	2.50E-127	Pentatricopeptide repeat-containing protein At1g20300, mitochondrial OS=Arabidopsis thaliana GN=At1g20300 PE=2 SV=1	PF08631//PF00317//PF02284//PF13176//PF17049//PF02891	Meiosis protein SPO22/ZIP4 like//Ribonucleotide reductase, all-alpha domain//Cytochrome c oxidase subunit Va//Tetratricopeptide repeat//ATPase expression protein 1//MIZ/SP-RING zinc finger	GO:0006260//GO:0006206//GO:0015992//GO:0009186//GO:0006144//GO:0006417//GO:0051321//GO:0055114//GO:0006123	DNA replication//pyrimidine nucleobase metabolic process//proton transport//deoxyribonucleoside diphosphate metabolic process//purine nucleobase metabolic process//regulation of translation//meiotic cell cycle//oxidation-reduction process//mitochondrial electron transport, cytochrome c to oxygen	GO:0005524//GO:0045182//GO:0005515//GO:0004748//GO:0004129//GO:0008270	ATP binding//translation regulator activity//protein binding//ribonucleoside-diphosphate reductase activity, thioredoxin disulfide as acceptor//cytochrome-c oxidase activity//zinc ion binding	GO:0005971//GO:0005743//GO:0045277	ribonucleoside-diphosphate reductase complex//mitochondrial inner membrane//respiratory chain complex IV
Cluster-242496.114852	K19040	ATL76S	E3 ubiquitin-protein ligase ATL10/75/76/77/78	http://www.genome.jp/dbget-bin/www_bget?ko:K19040	Q8LC69	248	8.60E-20	RING-H2 finger protein ATL8 OS=Arabidopsis thaliana GN=ATL8 PE=2 SV=2	PF17123//PF13639//PF12861//PF12678//PF14634//PF00097//PF17121	RING-like zinc finger//Ring finger domain//Anaphase-promoting complex subunit 11 RING-H2 finger//RING-H2 zinc finger//zinc-RING finger domain//Zinc finger, C3HC4 type (RING finger)//Zinc finger, C3HC4 type (RING finger)	GO:0016567	protein ubiquitination	GO:0004842//GO:0008270//GO:0046872//GO:0005515	ubiquitin-protein transferase activity//zinc ion binding//metal ion binding//protein binding	GO:0005680	anaphase-promoting complex
Cluster-242496.117976	--	--	--	--	--	--	--	--	PF06553//PF02892//PF05699	BNIP3//BED zinc finger//hAT family C-terminal dimerisation region	GO:0043065	positive regulation of apoptotic process	GO:0003677//GO:0046983	DNA binding//protein dimerization activity	GO:0005740//GO:0016021	mitochondrial envelope//integral component of membrane
Cluster-242496.120361	--	--	--	--	Q9SY02	145	8.60E-08	Pentatricopeptide repeat-containing protein At4g02750 OS=Arabidopsis thaliana GN=PCMP-H24 PE=3 SV=1	--	--	--	--	--	--	--	--
Cluster-242496.120362	K08245	E3.4.23.40	phytepsin	http://www.genome.jp/dbget-bin/www_bget?ko:K08245	Q9XFX4	178	4.10E-12	Procardosin-B OS=Cynara cardunculus GN=cardB PE=1 SV=1	PF02209	Villin headpiece domain	GO:0007010	cytoskeleton organization	GO:0003779	actin binding	--	--
Cluster-242496.129285	--	--	--	--	P0C7Q9	874	5.20E-92	Pentatricopeptide repeat-containing protein At1g22960, mitochondrial OS=Arabidopsis thaliana GN=At1g22960 PE=2 SV=1	PF17049	ATPase expression protein 1	GO:0006417	regulation of translation	GO:0045182	translation regulator activity	--	--
Cluster-242496.131727	--	--	--	--	--	--	--	--	--	--	--	--	--	--	--	--
Cluster-242496.55130	--	--	--	--	--	--	--	--	--	--	--	--	--	--	--	--
Cluster-242496.71079	--	--	--	--	P0C7R1	302	1.60E-26	Pentatricopeptide repeat-containing protein DWY1, chloroplastic OS=Arabidopsis thaliana GN=DYW1 PE=1 SV=1	--	--	--	--	--	--	--	--
Cluster-242496.72284	--	--	--	--	--	--	--	--	PF02170	PAZ domain	--	--	GO:0005515	protein binding	--	--
Cluster-242496.74310	--	--	--	--	Q9SIT7	1206	1.20E-130	Pentatricopeptide repeat-containing protein At2g13600 OS=Arabidopsis thaliana GN=PCMP-E76 PE=3 SV=1	PF06220//PF00637//PF04121	U1 zinc finger//Region in Clathrin and VPS//Nuclear pore protein 84 / 107	GO:0016192//GO:0006886//GO:0006810	vesicle-mediated transport//intracellular protein transport//transport	GO:0008270	zinc ion binding	GO:0005643	nuclear pore
Cluster-242496.78811	--	--	--	--	Q9LSK8	1440	8.00E-158	Pentatricopeptide repeat-containing protein At3g18020 OS=Arabidopsis thaliana GN=At3g18020 PE=2 SV=1	PF07827//PF17049//PF00637	KNTase C-terminal domain//ATPase expression protein 1//Region in Clathrin and VPS	GO:0006886//GO:0046677//GO:0016192//GO:0006417	intracellular protein transport//response to antibiotic//vesicle-mediated transport//regulation of translation	GO:0045182//GO:0016779	translation regulator activity//nucleotidyltransferase activity	--	--
Cluster-242496.80714	--	--	--	--	--	--	--	--	PF06610	L-alanine exporter	--	--	GO:0034639	L-amino acid efflux transmembrane transporter activity	GO:0016021	integral component of membrane
Cluster-242496.81375	--	--	--	--	Q5N6V0	185	1.30E-12	B3 domain-containing protein Os01g0905400 OS=Oryza sativa subsp. japonica GN=Os01g0905400 PE=2 SV=1	PF05864//PF02362	Chordopoxvirus DNA-directed RNA polymerase 7 kDa polypeptide (RPO7)//B3 DNA binding domain	GO:0006144//GO:0006351//GO:0006206	purine nucleobase metabolic process//transcription, DNA-templated//pyrimidine nucleobase metabolic process	GO:0003899//GO:0003677	DNA-directed RNA polymerase activity//DNA binding	GO:0005730	nucleolus
Cluster-242496.86461	--	--	--	--	--	--	--	--	--	--	--	--	--	--	--	--
Cluster-242496.89801	--	--	--	--	--	--	--	--	--	--	--	--	--	--	--	--
Cluster-242496.90704	K01465	URA4, pyrC	dihydroorotase	http://www.genome.jp/dbget-bin/www_bget?ko:K01465	O04904	957	7.00E-102	Dihydroorotase, mitochondrial OS=Arabidopsis thaliana GN=PYR4 PE=2 SV=1	PF02234//PF01979	Cyclin-dependent kinase inhibitor//Amidohydrolase family	GO:0007050//GO:0045859	cell cycle arrest//regulation of protein kinase activity	GO:0004861//GO:0016787	cyclin-dependent protein serine/threonine kinase inhibitor activity//hydrolase activity	GO:0005634	nucleus
Cluster-242496.92340	--	--	--	--	Q9SV09	284	7.60E-24	Zinc finger CCCH domain-containing protein 46 OS=Arabidopsis thaliana GN=At3g51950 PE=1 SV=1	PF06072//PF00076//PF01956	Alphaherpesvirus tegument protein US9//RNA recognition motif. (a.k.a. RRM, RBD, or RNP domain)//Integral membrane protein DUF106	--	--	GO:0003676	nucleic acid binding	GO:0019033//GO:0016020	viral tegument//membrane
Cluster-242496.93237	--	--	--	--	A7PQW3	695	1.70E-71	Glucan endo-1,3-beta-glucosidase OS=Vitis vinifera GN=VIT_06s0061g00120 PE=1 SV=2	PF00332//PF00139	Glycosyl hydrolases family 17//Legume lectin domain	GO:0005975	carbohydrate metabolic process	GO:0030246//GO:0004553	carbohydrate binding//hydrolase activity, hydrolyzing O-glycosyl compounds	--	--
Cluster-242496.95716	K01354	ptrB	oligopeptidase B	http://www.genome.jp/dbget-bin/www_bget?ko:K01354	Q59536	1353	9.10E-148	Protease 2 OS=Moraxella lacunata GN=ptrB PE=3 SV=1	PF00326//PF02897//PF07859//PF02129	Prolyl oligopeptidase family//Prolyl oligopeptidase, N-terminal beta-propeller domain//alpha/beta hydrolase fold//X-Pro dipeptidyl-peptidase (S15 family)	GO:0006508//GO:0008152	proteolysis//metabolic process	GO:0008236//GO:0016787//GO:0004252//GO:0070008	serine-type peptidase activity//hydrolase activity//serine-type endopeptidase activity//serine-type exopeptidase activity	--	--
Cluster-242496.96251	--	--	--	--	--	--	--	--	--	--	--	--	--	--	--	--
Cluster-242496.98392	K08272	CAB39, MO25	calcium binding protein 39	http://www.genome.jp/dbget-bin/www_bget?ko:K08272	Q9FGK3	1087	9.20E-117	Putative MO25-like protein At5g47540 OS=Arabidopsis thaliana GN=At5g47540 PE=2 SV=1	PF01192	RNA polymerase Rpb6	GO:0006351//GO:0006144//GO:0006206	transcription, DNA-templated//purine nucleobase metabolic process//pyrimidine nucleobase metabolic process	GO:0003677//GO:0003899	DNA binding//DNA-directed RNA polymerase activity	GO:0005730	nucleolus
