# Supplementary material for: Population transcriptomic sequencing reveals allopatric divergence and local adaptation in Pseudotaxus chienii (Taxaceae)
Source: BMC Genomics. 2021 May 26;22:388. doi: 10.1186/s12864-021-07682-3 (PMC8157689; doi:10.1186/s12864-021-07682-3)
Supplement: Supplementary file 20 — Additional file 20. The annotation of the 17 candidate unigenes for habitat adaptation in the Guangxi (GX) group. [file 12864_2021_7682_MOESM20_ESM.csv]

Additional file 20. The annotation of the 17 candidate unigenes for habitat adaptation in the Guangxi (GX) group.
Unigenes	KEGG ID	KEGG Name	KEGG Description	Http Link	Swissprot ID	Swissprot Score	Swissprot Evalue	Swissprot Description	PFAM ID	PFAM description	Gene Ontology Biological Pathway	BP Description	Gene Ontology Molecular Function	MF Description	Gene Ontology Cellular Component	CC Description
Cluster-242496.102687	--	--	--	--	--	--	--	--	PF02724	CDC45-like protein	GO:0006270	DNA replication initiation	--	--	--	--
Cluster-242496.106536	K16281	RHA1	RING-H2 zinc finger protein RHA1	http://www.genome.jp/dbget-bin/www_bget?ko:K16281	Q9SUS4	187	8.50E-13	RING-H2 zinc finger protein RHA1a OS=Arabidopsis thaliana GN=RHA1A PE=2 SV=1	PF04564//PF13639//PF12861//PF00097//PF12906//PF12678//PF14634//PF17123	U-box domain//Ring finger domain//Anaphase-promoting complex subunit 11 RING-H2 finger//Zinc finger, C3HC4 type (RING finger)//RING-variant domain//RING-H2 zinc finger//zinc-RING finger domain//RING-like zinc finger	GO:0016567	protein ubiquitination	GO:0005515//GO:0046872//GO:0004842//GO:0008270	protein binding//metal ion binding//ubiquitin-protein transferase activity//zinc ion binding	GO:0005680	anaphase-promoting complex
Cluster-242496.107795	--	--	--	--	P47735	125	5.10E-06	Receptor-like protein kinase 5 OS=Arabidopsis thaliana GN=RLK5 PE=1 SV=1	PF13855//PF13516//PF00560	Leucine rich repeat//Leucine Rich repeat//Leucine Rich Repeat	--	--	GO:0005515	protein binding	--	--
Cluster-242496.117743	K00850	pfkA, PFK	6-phosphofructokinase 1	http://www.genome.jp/dbget-bin/www_bget?ko:K00850	Q8VYN6	1199	1.00E-129	ATP-dependent 6-phosphofructokinase 5, chloroplastic OS=Arabidopsis thaliana GN=PFK5 PE=1 SV=1	PF00365//PF08107//PF03688	Phosphofructokinase//Pleurocidin family//Nepovirus coat protein, C-terminal domain	GO:0006094//GO:0006000//GO:0006012//GO:0006096//GO:0006098//GO:0006013//GO:0042742	gluconeogenesis//fructose metabolic process//galactose metabolic process//glycolytic process//pentose-phosphate shunt//mannose metabolic process//defense response to bacterium	GO:0003872	6-phosphofructokinase activity	GO:0019028//GO:0005945	viral capsid//6-phosphofructokinase complex
Cluster-242496.125987	--	--	--	--	Q562D6	380	6.20E-35	Nef-associated protein 1 OS=Mus musculus GN=Nap1 PE=2 SV=2	--	--	--	--	--	--	--	--
Cluster-242496.129332	--	--	--	--	--	--	--	--	--	--	--	--	--	--	--	--
Cluster-242496.49257	--	--	--	--	--	--	--	--	--	--	--	--	--	--	--	--
Cluster-242496.54161	--	--	--	--	--	--	--	--	--	--	--	--	--	--	--	--
Cluster-242496.75261	--	--	--	--	--	--	--	--	--	--	--	--	--	--	--	--
Cluster-242496.77157	K01106	E3.1.3.56	inositol-1,4,5-trisphosphate 5-phosphatase	http://www.genome.jp/dbget-bin/www_bget?ko:K01106	Q5EAF2	585	8.50E-59	Type IV inositol polyphosphate 5-phosphatase 11 OS=Arabidopsis thaliana GN=IP5P11 PE=1 SV=1	--	--	--	--	--	--	--	--
Cluster-242496.88142	--	--	--	--	Q9M4P3	1078	3.80E-116	Pentatricopeptide repeat-containing protein At4g16835, mitochondrial OS=Arabidopsis thaliana GN=DYW10 PE=2 SV=3	PF08971//PF13176	Glycogen synthesis protein//Tetratricopeptide repeat	GO:0005978	glycogen biosynthetic process	GO:0005515	protein binding	--	--
Cluster-242496.88143	--	--	--	--	Q9CAA8	586	2.20E-59	Putative pentatricopeptide repeat-containing protein At1g68930 OS=Arabidopsis thaliana GN=PCMP-H22 PE=3 SV=1	PF17049	ATPase expression protein 1	GO:0006417	regulation of translation	GO:0045182	translation regulator activity	--	--
Cluster-242496.89319	K07198	PRKAA, AMPK	5'-AMP-activated protein kinase, catalytic alpha subunit	http://www.genome.jp/dbget-bin/www_bget?ko:K07198	Q6ZLP5	1056	4.40E-113	CBL-interacting protein kinase 23 OS=Oryza sativa subsp. japonica GN=CIPK23 PE=2 SV=1	PF06293//PF03822//PF07714//PF02298//PF00322//PF00069	Lipopolysaccharide kinase (Kdo/WaaP) family//NAF domain//Protein tyrosine kinase//Plastocyanin-like domain//Endothelin family//Protein kinase domain	GO:0006118//GO:0019229//GO:0006468//GO:0007165	obsolete electron transport//regulation of vasoconstriction//protein phosphorylation//signal transduction	GO:0005524//GO:0009055//GO:0016773//GO:0004672	ATP binding//electron carrier activity//phosphotransferase activity, alcohol group as acceptor//protein kinase activity	GO:0016020//GO:0005576	membrane//extracellular region
Cluster-242496.90778	--	--	--	--	--	--	--	--	--	--	--	--	--	--	--	--
Cluster-242496.96477	K04733	IRAK4	interleukin-1 receptor-associated kinase 4	http://www.genome.jp/dbget-bin/www_bget?ko:K04733	O64771	601	1.60E-60	G-type lectin S-receptor-like serine/threonine-protein kinase At1g61480 OS=Arabidopsis thaliana GN=At1g61480 PE=2 SV=2	PF00069//PF07714	Protein kinase domain//Protein tyrosine kinase	GO:0006468	protein phosphorylation	GO:0005524//GO:0004672	ATP binding//protein kinase activity	--	--
Cluster-242496.98097	K03283	HSPA1_8	heat shock 70kDa protein 1/8	http://www.genome.jp/dbget-bin/www_bget?ko:K03283	P22953	537	6.40E-53	Probable mediator of RNA polymerase II transcription subunit 37e OS=Arabidopsis thaliana GN=MED37E PE=1 SV=3	PF00665//PF04555//PF06723	Integrase core domain//Restriction endonuclease XhoI//MreB/Mbl protein	GO:0015074//GO:0006308//GO:0009307//GO:0000902	DNA integration//DNA catabolic process//DNA restriction-modification system//cell morphogenesis	GO:0009036//GO:0003677	Type II site-specific deoxyribonuclease activity//DNA binding	GO:0009359	Type II site-specific deoxyribonuclease complex
Cluster-242496.98625	--	--	--	--	--	--	--	--	--	--	--	--	--	--	--	--
