# Supplementary material for: Population transcriptomic sequencing reveals allopatric divergence and local adaptation in Pseudotaxus chienii (Taxaceae)
Source: BMC Genomics. 2021 May 26;22:388. doi: 10.1186/s12864-021-07682-3 (PMC8157689; doi:10.1186/s12864-021-07682-3)
Supplement: Supplementary file 23 — Additional file 23. The annotation of the unigenes containing outlier SNPs associated with environmental variables. [file 12864_2021_7682_MOESM23_ESM.csv]

Additional file 23. The annotation of the unigenes containing outlier SNPs associated with environmental variables.
Unigenes	KEGG ID	KEGG Name	KEGG Description	Http Link	Swissprot ID	Swissprot Score	Swissprot Evalue	Swissprot Description	PFAM ID	PFAM description	Gene Ontology Biological Pathway	BP Description	Gene Ontology Molecular Function	MF Description	Gene Ontology Cellular Component	CC Description
Cluster-242496.111222	--	--	--	--	A8MRX0	1218	5.10E-132	Flavin-containing monooxygenase FMO GS-OX5 OS=Arabidopsis thaliana GN=FMOGS-OX5 PE=2 SV=2	PF13241//PF01494//PF01266//PF01134//PF07992//PF02826//PF01593//PF02558//PF12831//PF02737//PF00070//PF00743//PF05834//PF08534//PF02254//PF01210//PF03446	Putative NAD(P)-binding//FAD binding domain//FAD dependent oxidoreductase//Glucose inhibited division protein A//Pyridine nucleotide-disulphide oxidoreductase//D-isomer specific 2-hydroxyacid dehydrogenase, NAD binding domain//Flavin containing amine oxidoreductase//Ketopantoate reductase PanE/ApbA//FAD dependent oxidoreductase//3-hydroxyacyl-CoA dehydrogenase, NAD binding domain//Pyridine nucleo…	GO:0008033//GO:0006779//GO:0055114//GO:0006813//GO:0046168//GO:0006098//GO:0015940//GO:0019521//GO:0006554//GO:0018874//GO:0006574//GO:0019354//GO:0006633//GO:0016117//GO:0006552//GO:0006568//GO:0006550//GO:0006631	tRNA processing//porphyrin-containing compound biosynthetic process//oxidation-reduction process//potassium ion transport//glycerol-3-phosphate catabolic process//pentose-phosphate shunt//pantothenate biosynthetic process//D-gluconate metabolic process//lysine catabolic process//benzoate metabolic process//valine catabolic process//siroheme biosynthetic process//fatty acid biosynthetic process//c…	GO:0043115//GO:0016491//GO:0008677//GO:0016705//GO:0050661//GO:0003857//GO:0071949//GO:0016616//GO:0004616//GO:0050660//GO:0004499//GO:0051287	precorrin-2 dehydrogenase activity//oxidoreductase activity//2-dehydropantoate 2-reductase activity//oxidoreductase activity, acting on paired donors, with incorporation or reduction of molecular oxygen//NADP binding//3-hydroxyacyl-CoA dehydrogenase activity//FAD binding//oxidoreductase activity, acting on the CH-OH group of donors, NAD or NADP as acceptor//phosphogluconate dehydrogenase (decarbo…	--	--
Cluster-242496.79743	--	--	--	--	--	--	--	--	--	--	--	--	--	--	--	--
Cluster-242496.116884	--	--	--	--	Q8R151	708	1.40E-72	NFX1-type zinc finger-containing protein 1 OS=Mus musculus GN=Znfx1 PE=2 SV=3	PF00270//PF04851//PF00437//PF00580//PF02562//PF00644	DEAD/DEAH box helicase//Type III restriction enzyme, res subunit//Type II/IV secretion system protein//UvrD/REP helicase N-terminal domain//PhoH-like protein//Poly(ADP-ribose) polymerase catalytic domain	GO:0006810	transport	GO:0003677//GO:0005524//GO:0003676//GO:0016787//GO:0003950	DNA binding//ATP binding//nucleic acid binding//hydrolase activity//NAD+ ADP-ribosyltransferase activity	--	--
Cluster-242496.105072	--	--	--	--	Q9SD62	195	4.20E-14	Putative receptor-like protein kinase At3g47110 OS=Arabidopsis thaliana GN=At3g47110 PE=3 SV=1	PF07714//PF00069	Protein tyrosine kinase//Protein kinase domain	GO:0006468	protein phosphorylation	GO:0004672//GO:0005524	protein kinase activity//ATP binding	--	--
Cluster-242496.79401	--	--	--	--	Q9FX35	1147	8.00E-124	Pentatricopeptide repeat-containing protein At1g73400, mitochondrial OS=Arabidopsis thaliana GN=At1g73400 PE=2 SV=2	PF02212//PF13374	Dynamin GTPase effector domain//Tetratricopeptide repeat	--	--	GO:0005515//GO:0005525//GO:0003924	protein binding//GTP binding//GTPase activity	--	--
Cluster-242496.84971	--	--	--	--	--	--	--	--	PF09771//PF02536	Transmembrane protein 188//mTERF	GO:0035307//GO:0006355	positive regulation of protein dephosphorylation//regulation of transcription, DNA-templated	GO:0003690	double-stranded DNA binding	GO:0071595//GO:0005739	Nem1-Spo7 phosphatase complex//mitochondrion
Cluster-242496.109238	--	--	--	--	--	--	--	--	PF16719	SAWADEE domain	--	--	GO:0003682	chromatin binding	GO:0000785	chromatin
Cluster-242496.71599	--	--	--	--	--	--	--	--	PF04689	DNA binding protein S1FA	GO:0006355	regulation of transcription, DNA-templated	GO:0003677	DNA binding	GO:0005634	nucleus
Cluster-242496.99779	K10891	FANCD2	fanconi anemia group D2 protein	http://www.genome.jp/dbget-bin/www_bget?ko:K10891	Q9BXW9	887	2.50E-93	Fanconi anemia group D2 protein OS=Homo sapiens GN=FANCD2 PE=1 SV=2	PF14631	Fanconi anaemia protein FancD2 nuclease	GO:0006281	DNA repair	--	--	--	--
Cluster-242496.100509	K00799	GST, gst	glutathione S-transferase	http://www.genome.jp/dbget-bin/www_bget?ko:K00799	Q9LZ06	281	6.00E-24	Glutathione S-transferase L3 OS=Arabidopsis thaliana GN=GSTL3 PE=2 SV=1	PF02798//PF13409//PF13417	Glutathione S-transferase, N-terminal domain//Glutathione S-transferase, N-terminal domain//Glutathione S-transferase, N-terminal domain	--	--	GO:0005515	protein binding	--	--
Cluster-242496.111070	--	--	--	--	Q6XKE6	287	3.30E-24	Genome polyprotein OS=Petunia vein clearing virus (isolate Hohn) PE=3 SV=1	PF11722	CCCH zinc finger in TRM13 protein	--	--	GO:0008168	methyltransferase activity	--	--
Cluster-242496.106820	K14544	UTP22, NOL6	U3 small nucleolar RNA-associated protein 22	http://www.genome.jp/dbget-bin/www_bget?ko:K14544	Q6NRY2	722	3.10E-74	Nucleolar protein 6 OS=Xenopus laevis GN=nol6 PE=2 SV=2	PF09107//PF13303	Elongation factor SelB, winged helix//Phosphotransferase system, EIIC	GO:0001514//GO:0009401//GO:0008643//GO:0006448	selenocysteine incorporation//phosphoenolpyruvate-dependent sugar phosphotransferase system//carbohydrate transport//regulation of translational elongation	GO:0003746//GO:0005525//GO:0008982//GO:0003723	translation elongation factor activity//GTP binding//protein-N(PI)-phosphohistidine-sugar phosphotransferase activity//RNA binding	GO:0005840//GO:0009357//GO:0016020//GO:0005737	ribosome//protein-N(PI)-phosphohistidine-sugar phosphotransferase complex//membrane//cytoplasm
Cluster-242496.108373	K01893	NARS, asnS	asparaginyl-tRNA synthetase	http://www.genome.jp/dbget-bin/www_bget?ko:K01893	O48593	1905	1.00E-211	Asparagine--tRNA ligase, chloroplastic/mitochondrial OS=Arabidopsis thaliana GN=SYNO PE=2 SV=3	PF00152//PF01409	tRNA synthetases class II (D, K and N)//tRNA synthetases class II core domain (F)	GO:0043039//GO:0006418	tRNA aminoacylation//tRNA aminoacylation for protein translation	GO:0000049//GO:0004812//GO:0005524//GO:0000166	tRNA binding//aminoacyl-tRNA ligase activity//ATP binding//nucleotide binding	GO:0005737	cytoplasm
Cluster-242496.74947	--	--	--	--	P35580	244	4.60E-19	Myosin-10 OS=Homo sapiens GN=MYH10 PE=1 SV=3	--	--	--	--	--	--	--	--
Cluster-242496.110091	K00791	miaA, TRIT1	tRNA dimethylallyltransferase	http://www.genome.jp/dbget-bin/www_bget?ko:K00791	Q9C5J6	783	1.00E-81	tRNA dimethylallyltransferase 9 OS=Arabidopsis thaliana GN=IPT9 PE=2 SV=1	PF01715//PF07475//PF00519//PF02224//PF01745	IPP transferase//HPr Serine kinase C-terminal domain//Papillomavirus helicase//Cytidylate kinase//Isopentenyl transferase	GO:0008033//GO:0000160//GO:0016114//GO:0006139//GO:0009058//GO:0006694//GO:0006260//GO:0006109//GO:0016310//GO:0006206	tRNA processing//phosphorelay signal transduction system//terpenoid biosynthetic process//nucleobase-containing compound metabolic process//biosynthetic process//steroid biosynthetic process//DNA replication//regulation of carbohydrate metabolic process//phosphorylation//pyrimidine nucleobase metabolic process	GO:0000155//GO:0003677//GO:0004672//GO:0004127//GO:0004003//GO:0004161//GO:0005524	phosphorelay sensor kinase activity//DNA binding//protein kinase activity//cytidylate kinase activity//ATP-dependent DNA helicase activity//dimethylallyltranstransferase activity//ATP binding	GO:0009365//GO:0005657	protein histidine kinase complex//replication fork
Cluster-242496.75754	--	--	--	--	F4I2H7	176	3.90E-11	Protein TPX2 OS=Arabidopsis thaliana GN=TPX2 PE=1 SV=1	--	--	--	--	--	--	--	--
Cluster-242496.113581	K00558	DNMT1, dcm	DNA (cytosine-5)-methyltransferase 1	http://www.genome.jp/dbget-bin/www_bget?ko:K00558	B1Q3J6	2030	6.60E-226	DNA (cytosine-5)-methyltransferase 1B OS=Oryza sativa subsp. japonica GN=MET1B PE=2 SV=1	PF13718//PF01429//PF01426	GNAT acetyltransferase 2//Methyl-CpG binding domain//BAH domain	GO:0042967	acyl-carrier-protein biosynthetic process	GO:0008080//GO:0003677//GO:0003682	N-acetyltransferase activity//DNA binding//chromatin binding	GO:0005634//GO:0000785	nucleus//chromatin
Cluster-242496.78341	--	--	--	--	O22929	269	2.00E-22	Biogenesis of lysosome-related organelles complex 1 subunit 1 OS=Arabidopsis thaliana GN=BLOS1 PE=1 SV=1	PF06320	GCN5-like protein 1 (GCN5L1)	--	--	--	--	GO:0031083	BLOC-1 complex
Cluster-242496.88306	K11799	WDR21A	WD repeat-containing protein 21A	http://www.genome.jp/dbget-bin/www_bget?ko:K11799	Q8NA75	154	1.10E-08	DDB1- and CUL4-associated factor 4-like protein 2 OS=Homo sapiens GN=DCAF4L2 PE=1 SV=1	PF15332//PF00400	Lck-interacting transmembrane adapter 1//WD domain, G-beta repeat	GO:0050852//GO:0050853	T cell receptor signaling pathway//B cell receptor signaling pathway	GO:0005515	protein binding	--	--
Cluster-242496.120336	K10727	CDT1	chromatin licensing and DNA replication factor 1	http://www.genome.jp/dbget-bin/www_bget?ko:K10727	Q9SJW9	369	1.40E-33	CDT1-like protein a, chloroplastic OS=Arabidopsis thaliana GN=CDT1A PE=1 SV=1	--	--	--	--	--	--	--	--
Cluster-242496.122480	--	--	--	--	--	--	--	--	--	--	--	--	--	--	--	--
Cluster-242496.78746	--	--	--	--	Q93X17	248	7.50E-20	Snakin-2 OS=Solanum tuberosum GN=SN2 PE=1 SV=1	--	--	--	--	--	--	--	--
Cluster-242496.117805	--	--	--	--	--	--	--	--	--	--	--	--	--	--	--	--
Cluster-242496.103547	--	--	--	--	Q8RYC8	368	3.00E-33	Auxin response factor 19 OS=Arabidopsis thaliana GN=ARF19 PE=1 SV=2	PF13414//PF04995//PF04153//PF09477//PF00515	TPR repeat//Heme exporter protein D (CcmD)//NOT2 / NOT3 / NOT5 family//Bacterial type II secretion system chaperone protein (type_III_yscG)//Tetratricopeptide repeat	GO:0017004//GO:0009405//GO:0015886//GO:0006355	cytochrome complex assembly//pathogenesis//heme transport//regulation of transcription, DNA-templated	GO:0005515	protein binding	GO:0016021//GO:0005634	integral component of membrane//nucleus
Cluster-242496.72284	--	--	--	--	--	--	--	--	PF02170	PAZ domain	--	--	GO:0005515	protein binding	--	--
Cluster-242496.88619	--	--	--	--	--	--	--	--	PF02160	Cauliflower mosaic virus peptidase (A3)	GO:0006508	proteolysis	GO:0004190	aspartic-type endopeptidase activity	--	--
Cluster-242496.113214	K08248	E4.1.2.10	mandelonitrile lyase	http://www.genome.jp/dbget-bin/www_bget?ko:K08248	O82784	643	9.80E-66	(R)-mandelonitrile lyase 4 OS=Prunus serotina GN=MDL4 PE=2 SV=1	PF00732//PF05199	GMC oxidoreductase//GMC oxidoreductase	GO:0055114	oxidation-reduction process	GO:0050660//GO:0016614	flavin adenine dinucleotide binding//oxidoreductase activity, acting on CH-OH group of donors	--	--
Cluster-242496.95401	--	--	--	--	Q9SRR1	759	1.20E-78	F-box/LRR-repeat protein 12 OS=Arabidopsis thaliana GN=FBL12 PE=2 SV=1	PF13516//PF00560//PF13855	Leucine Rich repeat//Leucine Rich Repeat//Leucine rich repeat	--	--	GO:0005515	protein binding	--	--
Cluster-242496.90593	--	--	--	--	--	--	--	--	--	--	--	--	--	--	--	--
Cluster-242496.118691	--	--	--	--	Q9SVP7	1744	7.90E-193	Pentatricopeptide repeat-containing protein At4g13650 OS=Arabidopsis thaliana GN=PCMP-H42 PE=2 SV=2	PF00075//PF03214	RNase H//Reversibly glycosylated polypeptide	GO:0030244//GO:0051252	cellulose biosynthetic process//regulation of RNA metabolic process	GO:0003676//GO:0016866//GO:0004523	nucleic acid binding//intramolecular transferase activity//RNA-DNA hybrid ribonuclease activity	--	--
Cluster-242496.83212	--	--	--	--	Q9M815	147	5.40E-08	Protein PLANT CADMIUM RESISTANCE 8 OS=Arabidopsis thaliana GN=PCR8 PE=1 SV=2	PF06732//PF02990	Pescadillo N-terminus//Endomembrane protein 70	GO:0042254	ribosome biogenesis	--	--	GO:0016021//GO:0005730	integral component of membrane//nucleolus
Cluster-242496.66913	--	--	--	--	--	--	--	--	--	--	--	--	--	--	--	--
Cluster-242496.138898	--	--	--	--	Q40374	497	1.20E-48	Pathogenesis-related protein PR-1 OS=Medicago truncatula GN=PR-1 PE=2 SV=1	PF02894	Oxidoreductase family, C-terminal alpha/beta domain	GO:0055114//GO:0008152	oxidation-reduction process//metabolic process	GO:0016491	oxidoreductase activity	--	--
Cluster-242496.91392	--	--	--	--	--	--	--	--	PF00503	G-protein alpha subunit	GO:0007165//GO:0007186	signal transduction//G-protein coupled receptor signaling pathway	GO:0004871//GO:0003924//GO:0019001//GO:0031683	signal transducer activity//GTPase activity//guanyl nucleotide binding//G-protein beta/gamma-subunit complex binding	--	--
Cluster-242496.104746	--	--	--	--	Q9FG13	540	1.80E-53	Probable carboxylesterase 15 OS=Arabidopsis thaliana GN=CXE15 PE=2 SV=1	PF03137//PF12740//PF10503//PF07859	Organic Anion Transporter Polypeptide (OATP) family//Chlorophyllase enzyme//Esterase PHB depolymerase//alpha/beta hydrolase fold	GO:0015996//GO:0015994//GO:0006810//GO:0008152	chlorophyll catabolic process//chlorophyll metabolic process//transport//metabolic process	GO:0047746//GO:0016787//GO:0005215	chlorophyllase activity//hydrolase activity//transporter activity	GO:0016020//GO:0005576	membrane//extracellular region
Cluster-242496.117078	--	--	--	--	D7SFH9	655	9.80E-67	Glycerophosphodiester phosphodiesterase protein kinase domain-containing GDPDL2 OS=Arabidopsis thaliana GN=GDPDL2 PE=1 SV=1	PF13947//PF07714//PF00069	Wall-associated receptor kinase galacturonan-binding//Protein tyrosine kinase//Protein kinase domain	GO:0006468	protein phosphorylation	GO:0005524//GO:0004672//GO:0030247	ATP binding//protein kinase activity//polysaccharide binding	--	--
Cluster-242496.80895	--	--	--	--	F4IPE3	803	6.20E-84	Protein SHOOT GRAVITROPISM 5 OS=Arabidopsis thaliana GN=SGR5 PE=1 SV=1	PF00096//PF13912//PF07975//PF03145//PF01155//PF13465	Zinc finger, C2H2 type//C2H2-type zinc finger//TFIIH C1-like domain//Seven in absentia protein family//Hydrogenase/urease nickel incorporation, metallochaperone, hypA//Zinc-finger double domain	GO:0006281//GO:0006464//GO:0006511//GO:0007275	DNA repair//cellular protein modification process//ubiquitin-dependent protein catabolic process//multicellular organismal development	GO:0016151//GO:0046872//GO:0008270	nickel cation binding//metal ion binding//zinc ion binding	GO:0005634	nucleus
Cluster-242496.104498	--	--	--	--	--	--	--	--	--	--	--	--	--	--	--	--
Cluster-242496.94047	K13998	DHFR-TS	dihydrofolate reductase / thymidylate synthase	http://www.genome.jp/dbget-bin/www_bget?ko:K13998	P45350	160	9.90E-10	Bifunctional dihydrofolate reductase-thymidylate synthase OS=Daucus carota PE=2 SV=1	PF00186//PF03554	Dihydrofolate reductase//UL73 viral envelope glycoprotein	GO:0006545//GO:0046656//GO:0006761//GO:0055114//GO:0009165	glycine biosynthetic process//folic acid biosynthetic process//dihydrofolate biosynthetic process//oxidation-reduction process//nucleotide biosynthetic process	GO:0004146	dihydrofolate reductase activity	GO:0019031	viral envelope
Cluster-242496.119209	--	--	--	--	Q9SDN0	302	5.20E-26	Chaperone protein dnaJ 20, chloroplastic OS=Arabidopsis thaliana GN=ATJ20 PE=1 SV=2	PF01321	Creatinase/Prolidase N-terminal domain	--	--	GO:0016787	hydrolase activity	--	--
Cluster-242496.74400	K01583	E4.1.1.19	arginine decarboxylase	http://www.genome.jp/dbget-bin/www_bget?ko:K01583	Q8DHY6	1471	2.20E-161	Biosynthetic arginine decarboxylase OS=Thermosynechococcus elongatus (strain BP-1) GN=speA PE=3 SV=1	PF02784//PF00278//PF06466	Pyridoxal-dependent decarboxylase, pyridoxal binding domain//Pyridoxal-dependent decarboxylase, C-terminal sheet domain//PCAF (P300/CBP-associated factor) N-terminal domain	GO:0006355//GO:0042967	regulation of transcription, DNA-templated//acyl-carrier-protein biosynthetic process	GO:0003824//GO:0004402	catalytic activity//histone acetyltransferase activity	GO:0005634//GO:0000123	nucleus//histone acetyltransferase complex
Cluster-242496.84223	K03105	SRP19	signal recognition particle subunit SRP19	http://www.genome.jp/dbget-bin/www_bget?ko:K03105	Q943Z6	475	3.90E-46	Signal recognition particle 19 kDa protein OS=Arabidopsis thaliana GN=SRP19 PE=1 SV=1	PF01922	SRP19 protein	GO:0006614	SRP-dependent cotranslational protein targeting to membrane	GO:0008312	7S RNA binding	GO:0048500	signal recognition particle
Cluster-242496.115607	--	--	--	--	--	--	--	--	--	--	--	--	--	--	--	--
Cluster-242496.105221	--	--	--	--	Q9S7Y7	137	5.40E-07	Alpha-xylosidase 1 OS=Arabidopsis thaliana GN=XYL1 PE=1 SV=1	PF03832//PF06467	WSK motif//MYM-type Zinc finger with FCS sequence motif	GO:0006605//GO:0007165	protein targeting//signal transduction	GO:0008270	zinc ion binding	--	--
Cluster-242496.85250	K16675	ZDHHC9_14_18	palmitoyltransferase ZDHHC9/14/18	http://www.genome.jp/dbget-bin/www_bget?ko:K16675	Q0WQK2	954	1.40E-101	Probable protein S-acyltransferase 7 OS=Arabidopsis thaliana GN=PAT07 PE=1 SV=1	PF02891//PF01529	MIZ/SP-RING zinc finger//DHHC palmitoyltransferase	--	--	GO:0008270	zinc ion binding	--	--
Cluster-242496.109050	K15289	SLC35F5	solute carrier family 35, member F5	http://www.genome.jp/dbget-bin/www_bget?ko:K15289	Q03730	327	9.00E-29	Uncharacterized vacuolar membrane protein YML018C OS=Saccharomyces cerevisiae (strain ATCC 204508 / S288c) GN=YML018C PE=1 SV=1	PF00892//PF08449	EamA-like transporter family//UAA transporter family	GO:0055085	transmembrane transport	--	--	GO:0016020//GO:0016021	membrane//integral component of membrane
Cluster-242496.91009	--	--	--	--	--	--	--	--	--	--	--	--	--	--	--	--
Cluster-242496.59179	--	--	--	--	--	--	--	--	--	--	--	--	--	--	--	--
Cluster-242496.10469	--	--	--	--	--	--	--	--	--	--	--	--	--	--	--	--
Cluster-242496.87131	--	--	--	--	--	--	--	--	PF01398//PF08369//PF09261	JAB1/Mov34/MPN/PAD-1 ubiquitin protease//Proto-chlorophyllide reductase 57 kD subunit//Alpha mannosidase, middle domain	GO:0005975//GO:0015995//GO:0015979//GO:0055114	carbohydrate metabolic process//chlorophyll biosynthetic process//photosynthesis//oxidation-reduction process	GO:0005515//GO:0004553//GO:0016491//GO:0008270	protein binding//hydrolase activity, hydrolyzing O-glycosyl compounds//oxidoreductase activity//zinc ion binding	--	--
Cluster-242496.110101	--	--	--	--	--	--	--	--	--	--	--	--	--	--	--	--
Cluster-242496.109416	--	--	--	--	Q9SLF3	2115	8.90E-236	Translocase of chloroplast 132, chloroplastic OS=Arabidopsis thaliana GN=TOC132 PE=1 SV=1	PF00005//PF01926//PF00004//PF02421//PF04548//PF03193//PF00437	ABC transporter//50S ribosome-binding GTPase//ATPase family associated with various cellular activities (AAA)//Ferrous iron transport protein B//AIG1 family//Protein of unknown function, DUF258//Type II/IV secretion system protein	GO:0015684//GO:0006810	ferrous iron transport//transport	GO:0016887//GO:0003924//GO:0005525//GO:0005524//GO:0015093	ATPase activity//GTPase activity//GTP binding//ATP binding//ferrous iron transmembrane transporter activity	GO:0016021	integral component of membrane
Cluster-242496.107089	K15363	FAN1, MTMR15	fanconi-associated nuclease 1	http://www.genome.jp/dbget-bin/www_bget?ko:K15363	Q5SNL7	1298	3.50E-141	Fanconi-associated nuclease 1 homolog OS=Oryza sativa subsp. japonica GN=Os06g0171800 PE=3 SV=1	PF08797//PF08774	HIRAN domain//VRR-NUC domain	--	--	GO:0003676//GO:0016818//GO:0016788//GO:0008270	nucleic acid binding//hydrolase activity, acting on acid anhydrides, in phosphorus-containing anhydrides//hydrolase activity, acting on ester bonds//zinc ion binding	--	--
Cluster-242496.118388	--	--	--	--	P14381	205	1.70E-14	Transposon TX1 uncharacterized 149 kDa protein OS=Xenopus laevis PE=3 SV=1	PF01165	Ribosomal protein S21	GO:0042254//GO:0006412	ribosome biogenesis//translation	GO:0003735	structural constituent of ribosome	GO:0005840	ribosome
Cluster-242496.100182	--	--	--	--	Q67XL4	476	4.40E-46	Uncharacterized CRM domain-containing protein At3g25440, chloroplastic OS=Arabidopsis thaliana GN=At3g25440 PE=2 SV=1	PF01985	CRS1 / YhbY (CRM) domain	--	--	GO:0003723	RNA binding	--	--
Cluster-242496.85724	--	--	--	--	Q9CAR3	834	2.00E-87	SNF1-related protein kinase regulatory subunit gamma-1-like OS=Arabidopsis thaliana GN=CBSCBS2 PE=1 SV=1	--	--	--	--	--	--	--	--
Cluster-242496.95685	K03514	PAPD5_7, TRF4	non-canonical poly(A) RNA polymerase PAPD5/7	http://www.genome.jp/dbget-bin/www_bget?ko:K03514	Q8NDF8	566	1.70E-56	Non-canonical poly(A) RNA polymerase PAPD5 OS=Homo sapiens GN=PAPD5 PE=1 SV=2	PF01909	Nucleotidyltransferase domain	--	--	GO:0016779	nucleotidyltransferase activity	--	--
Cluster-242496.69003	--	--	--	--	Q9LFV5	1682	7.80E-186	F-box/kelch-repeat protein At5g15710 OS=Arabidopsis thaliana GN=At5g15710 PE=2 SV=1	PF01344//PF00646//PF01621//PF12937	Kelch motif//F-box domain//Cell fusion glycoprotein K//F-box-like	--	--	GO:0005515	protein binding	GO:0016020	membrane
Cluster-242496.95885	--	--	--	--	--	--	--	--	PF05191//PF07649//PF00643	Adenylate kinase, active site lid//C1-like domain//B-box zinc finger	GO:0046034//GO:0055114//GO:0006144	ATP metabolic process//oxidation-reduction process//purine nucleobase metabolic process	GO:0004017//GO:0008270//GO:0047134	adenylate kinase activity//zinc ion binding//protein-disulfide reductase activity	GO:0005622	intracellular
Cluster-242496.118841	--	--	--	--	P0C899	976	5.20E-104	Putative pentatricopeptide repeat-containing protein At3g49142 OS=Arabidopsis thaliana GN=PCMP-H77 PE=3 SV=1	--	--	--	--	--	--	--	--
Cluster-242496.122718	--	--	--	--	--	--	--	--	PF13947//PF09268	Wall-associated receptor kinase galacturonan-binding//Clathrin, heavy-chain linker	GO:0016192//GO:0006886	vesicle-mediated transport//intracellular protein transport	GO:0005198//GO:0030247	structural molecule activity//polysaccharide binding	GO:0030132//GO:0030130	clathrin coat of coated pit//clathrin coat of trans-Golgi network vesicle
Cluster-242496.114750	--	--	--	--	C0LGS2	424	2.40E-40	Probable LRR receptor-like serine/threonine-protein kinase At4g36180 OS=Arabidopsis thaliana GN=At4g36180 PE=2 SV=1	PF00560//PF13855	Leucine Rich Repeat//Leucine rich repeat	--	--	GO:0005515	protein binding	--	--
Cluster-242496.73323	--	--	--	--	Q8GYX9	275	1.20E-22	Protein WVD2-like 1 OS=Arabidopsis thaliana GN=WDL1 PE=1 SV=1	--	--	--	--	--	--	--	--
Cluster-242496.113906	--	--	--	--	Q9SYQ0	325	2.80E-28	Increased DNA methylation 3 OS=Arabidopsis thaliana GN=IDM3 PE=1 SV=1	PF05309//PF02053	TraE protein//Gene 66 (IR5) protein	GO:0000746	conjugation	GO:0008270	zinc ion binding	--	--
Cluster-242496.91513	K14555	UTP13, TBL3	U3 small nucleolar RNA-associated protein 13	http://www.genome.jp/dbget-bin/www_bget?ko:K14555	Q12788	330	3.90E-29	Transducin beta-like protein 3 OS=Homo sapiens GN=TBL3 PE=1 SV=2	PF15499//PF00091//PF00400//PF04115	Ubiquitin-specific peptidase-like, SUMO isopeptidase//Tubulin/FtsZ family, GTPase domain//WD domain, G-beta repeat//Ureidoglycolate hydrolase	GO:0006144//GO:0000256	purine nucleobase metabolic process//allantoin catabolic process	GO:0005515//GO:0050385//GO:0003924//GO:0032183//GO:0070140	protein binding//ureidoglycolate lyase activity//GTPase activity//SUMO binding//SUMO-specific isopeptidase activity	--	--
Cluster-242496.117460	--	--	--	--	Q9ZUW3	1713	2.40E-189	Pentatricopeptide repeat-containing protein At2g27610 OS=Arabidopsis thaliana GN=PCMP-H60 PE=2 SV=1	PF17049	ATPase expression protein 1	GO:0006417	regulation of translation	GO:0045182	translation regulator activity	--	--
Cluster-242496.55130	--	--	--	--	--	--	--	--	--	--	--	--	--	--	--	--
Cluster-242496.80576	--	--	--	--	--	--	--	--	--	--	--	--	--	--	--	--
Cluster-242496.105412	--	--	--	--	--	--	--	--	PF03547	Membrane transport protein	GO:0055085	transmembrane transport	--	--	GO:0016021	integral component of membrane
Cluster-242496.63217	--	--	--	--	--	--	--	--	PF00214//PF17070//PF15510	Calcitonin / CGRP / IAPP family//30S ribosomal protein Thx//Centromere kinetochore component W	GO:0007067//GO:0051382//GO:0007165	mitotic nuclear division//kinetochore assembly//signal transduction	GO:0003677//GO:0005179	DNA binding//hormone activity	GO:0005840//GO:0005576	ribosome//extracellular region
Cluster-242496.105990	K09533	DNAJC13	DnaJ homolog subfamily C member 13	http://www.genome.jp/dbget-bin/www_bget?ko:K09533	O75165	233	2.10E-17	DnaJ homolog subfamily C member 13 OS=Homo sapiens GN=DNAJC13 PE=1 SV=5	PF06303//PF01269//PF08094//PF08108	Organiser of macrodomain of Terminus of chromosome//Fibrillarin//Conotoxin TVIIA/GS family//Halocidin family	GO:0006810//GO:0009405//GO:0042742//GO:0008033//GO:0006364	transport//pathogenesis//defense response to bacterium//tRNA processing//rRNA processing	GO:0043565//GO:0008168//GO:0003723//GO:0019871	sequence-specific DNA binding//methyltransferase activity//RNA binding//sodium channel inhibitor activity	GO:0005576	extracellular region
Cluster-242496.91061	--	--	--	--	Q9ZV53	217	5.30E-16	Putative RING-H2 finger protein ATL49 OS=Arabidopsis thaliana GN=ATL49 PE=3 SV=1	PF12678//PF14634//PF17123//PF00628//PF13639//PF12861//PF02306//PF00097//PF12906	RING-H2 zinc finger//zinc-RING finger domain//RING-like zinc finger//PHD-finger//Ring finger domain//Anaphase-promoting complex subunit 11 RING-H2 finger//Major spike protein (G protein)//Zinc finger, C3HC4 type (RING finger)//RING-variant domain	GO:0016567//GO:0019048	protein ubiquitination//modulation by virus of host morphology or physiology	GO:0046872//GO:0004842//GO:0008270//GO:0005515	metal ion binding//ubiquitin-protein transferase activity//zinc ion binding//protein binding	GO:0005680	anaphase-promoting complex
Cluster-242496.109439	--	--	--	--	Q84WW5	371	2.70E-33	Vesicle-associated protein 1-3 OS=Arabidopsis thaliana GN=PVA13 PE=2 SV=1	PF01801	Cytomegalovirus glycoprotein L	GO:0016032	viral process	--	--	GO:0019031	viral envelope
Cluster-242496.82443	K17925	SNX13	sorting nexin-13	http://www.genome.jp/dbget-bin/www_bget?ko:K17925	--	--	--	--	PF00787//PF09334	PX domain//tRNA synthetases class I (M)	GO:0006418	tRNA aminoacylation for protein translation	GO:0035091//GO:0004812//GO:0000166//GO:0005524	phosphatidylinositol binding//aminoacyl-tRNA ligase activity//nucleotide binding//ATP binding	--	--
Cluster-242496.75238	--	--	--	--	--	--	--	--	PF02935	Cytochrome c oxidase subunit VIIc	GO:0015992//GO:0006123	proton transport//mitochondrial electron transport, cytochrome c to oxygen	GO:0004129	cytochrome-c oxidase activity	GO:0045277	respiratory chain complex IV
Cluster-242496.126932	--	--	--	--	--	--	--	--	--	--	--	--	--	--	--	--
Cluster-242496.107652	--	--	--	--	Q9FJX6	940	1.00E-99	Formin-like protein 6 OS=Arabidopsis thaliana GN=FH6 PE=2 SV=1	--	--	--	--	--	--	--	--
Cluster-242496.115332	--	--	--	--	Q9SA60	954	2.40E-101	Pentatricopeptide repeat-containing protein At1g03100, mitochondrial OS=Arabidopsis thaliana GN=At1g03100 PE=2 SV=1	PF03786	D-mannonate dehydratase (UxuA)	GO:0006064	glucuronate catabolic process	GO:0008927	mannonate dehydratase activity	--	--
Cluster-242496.112134	--	--	--	--	Q9SMT7	1730	1.70E-191	Oxalate--CoA ligase OS=Arabidopsis thaliana GN=AAE3 PE=1 SV=1	PF00501//PF06596	AMP-binding enzyme//Photosystem II reaction centre X protein (PsbX)	GO:0015979//GO:0008152	photosynthesis//metabolic process	GO:0003824	catalytic activity	GO:0016020//GO:0009523	membrane//photosystem II
Cluster-242496.114721	--	--	--	--	--	--	--	--	--	--	--	--	--	--	--	--
Cluster-242496.119585	--	--	--	--	Q9XIQ7	1077	8.10E-116	Probable folate-biopterin transporter 7 OS=Arabidopsis thaliana GN=At1g64890 PE=2 SV=1	PF11023//PF03092//PF07690	Zinc-ribbon containing domain//BT1 family//Major Facilitator Superfamily	GO:0006810//GO:0055085	transport//transmembrane transport	--	--	GO:0016021//GO:0005887	integral component of membrane//integral component of plasma membrane
Cluster-242496.124284	--	--	--	--	Q84LH3	516	7.80E-51	Werner Syndrome-like exonuclease OS=Arabidopsis thaliana GN=WEX PE=1 SV=1	PF01612	3'-5' exonuclease	GO:0006139	nucleobase-containing compound metabolic process	GO:0003676//GO:0008408	nucleic acid binding//3'-5' exonuclease activity	--	--
Cluster-242496.96982	K08873	SMG1	PI-3-kinase-related kinase SMG-1	http://www.genome.jp/dbget-bin/www_bget?ko:K08873	Q8BKX6	1191	2.80E-128	Serine/threonine-protein kinase SMG1 OS=Mus musculus GN=Smg1 PE=1 SV=3	PF02260//PF00454//PF08771//PF13414//PF15785	FATC domain//Phosphatidylinositol 3- and 4-kinase//Rapamycin binding domain//TPR repeat//Serine/threonine-protein kinase smg-1	GO:0000184//GO:0009069//GO:0016310	nuclear-transcribed mRNA catabolic process, nonsense-mediated decay//serine family amino acid metabolic process//phosphorylation	GO:0016773//GO:0004674//GO:0008144//GO:0005515	phosphotransferase activity, alcohol group as acceptor//protein serine/threonine kinase activity//drug binding//protein binding	--	--
Cluster-242496.76566	K09422	MYBP	myb proto-oncogene protein, plant	http://www.genome.jp/dbget-bin/www_bget?ko:K09422	Q8LPH6	418	2.30E-39	Transcription factor MYB86 OS=Arabidopsis thaliana GN=MYB86 PE=2 SV=1	PF09111	SLIDE	GO:0006338	chromatin remodeling	GO:0016818//GO:0005524//GO:0003676	hydrolase activity, acting on acid anhydrides, in phosphorus-containing anhydrides//ATP binding//nucleic acid binding	GO:0005634	nucleus
Cluster-242496.93274	--	--	--	--	Q8LK56	1574	5.20E-173	Transcriptional activator DEMETER OS=Arabidopsis thaliana GN=DME PE=1 SV=2	PF05366//PF02891//PF00444//PF10576//PF12356//PF00730	Sarcolipin//MIZ/SP-RING zinc finger//Ribosomal protein L36//Iron-sulfur binding domain of endonuclease III//Protein of unknown function (DUF3643)//HhH-GPD superfamily base excision DNA repair protein	GO:0006412//GO:0016567//GO:0032465//GO:0042254//GO:0006915//GO:0006284	translation//protein ubiquitination//regulation of cytokinesis//ribosome biogenesis//apoptotic process//base-excision repair	GO:0004842//GO:0003735//GO:0008270//GO:0051539//GO:0030234	ubiquitin-protein transferase activity//structural constituent of ribosome//zinc ion binding//4 iron, 4 sulfur cluster binding//enzyme regulator activity	GO:0016020//GO:0005840//GO:0005622	membrane//ribosome//intracellular
Cluster-242496.79670	--	--	--	--	--	--	--	--	--	--	--	--	--	--	--	--
Cluster-242496.106365	K13447	RBOH	respiratory burst oxidase	http://www.genome.jp/dbget-bin/www_bget?ko:K13447	Q948U0	2736	7.90E-308	Respiratory burst oxidase homolog protein A OS=Solanum tuberosum GN=RBOHA PE=1 SV=1	PF13405//PF13499//PF08030//PF13202//PF08414//PF00033//PF08022//PF00036//PF13833	EF-hand domain//EF-hand domain pair//Ferric reductase NAD binding domain//EF hand//Respiratory burst NADPH oxidase//Cytochrome b/b6/petB//FAD-binding domain//EF hand//EF-hand domain pair	GO:0006979//GO:0022904//GO:0055114//GO:0006804	response to oxidative stress//respiratory electron transport chain//oxidation-reduction process//obsolete peroxidase reaction	GO:0005509//GO:0004601//GO:0050664//GO:0016491	calcium ion binding//peroxidase activity//oxidoreductase activity, acting on NAD(P)H, oxygen as acceptor//oxidoreductase activity	GO:0016020	membrane
Cluster-242496.106600	K14314	NUP210, GP210	nuclear pore complex protein Nup210	http://www.genome.jp/dbget-bin/www_bget?ko:K14314	F4KHD8	4019	0.00E+00	Nuclear pore complex protein GP210 OS=Arabidopsis thaliana GN=GB210 PE=1 SV=1	PF15494//PF00831	Scavenger receptor cysteine-rich domain//Ribosomal L29 protein	GO:0042254//GO:0006412	ribosome biogenesis//translation	GO:0003735	structural constituent of ribosome	GO:0005840//GO:0016020//GO:0005622	ribosome//membrane//intracellular
Cluster-242496.112665	--	--	--	--	--	--	--	--	PF00013//PF13014	KH domain//KH domain	--	--	GO:0003723	RNA binding	--	--
Cluster-242496.89391	--	--	--	--	O82500	362	2.20E-33	Putative disease resistance protein At4g11170 OS=Arabidopsis thaliana GN=At4g11170 PE=2 SV=1	PF00931//PF08477//PF00005//PF00004//PF01637	NB-ARC domain//Ras of Complex, Roc, domain of DAPkinase//ABC transporter//ATPase family associated with various cellular activities (AAA)//Archaeal ATPase	GO:0007264	small GTPase mediated signal transduction	GO:0005524//GO:0016887//GO:0043531//GO:0005525	ATP binding//ATPase activity//ADP binding//GTP binding	--	--
Cluster-242496.88268	K11855	USP36_42	ubiquitin carboxyl-terminal hydrolase 36/42	http://www.genome.jp/dbget-bin/www_bget?ko:K11855	Q9FPS9	1141	4.80E-123	Ubiquitin carboxyl-terminal hydrolase 15 OS=Arabidopsis thaliana GN=UBP15 PE=2 SV=2	PF00443	Ubiquitin carboxyl-terminal hydrolase	GO:0016579	protein deubiquitination	GO:0036459	ubiquitinyl hydrolase activity	--	--
Cluster-242496.89067	K13216	PPP1R8, NIPP1	nuclear inhibitor of protein phosphatase 1	http://www.genome.jp/dbget-bin/www_bget?ko:K13216	Q12972	234	6.70E-18	Nuclear inhibitor of protein phosphatase 1 OS=Homo sapiens GN=PPP1R8 PE=1 SV=2	PF00498	FHA domain	--	--	GO:0005515	protein binding	--	--
Cluster-242496.114622	--	--	--	--	--	--	--	--	--	--	--	--	--	--	--	--
Cluster-242496.85592	--	--	--	--	P0AD13	174	3.40E-11	Protein YeeZ OS=Escherichia coli O157:H7 GN=yeeZ PE=3 SV=1	PF03446//PF01370//PF02254//PF14641//PF00107//PF02826	NAD binding domain of 6-phosphogluconate dehydrogenase//NAD dependent epimerase/dehydratase family//TrkA-N domain//Helix-turn-helix DNA-binding domain of SPT6//Zinc-binding dehydrogenase//D-isomer specific 2-hydroxyacid dehydrogenase, NAD binding domain	GO:0019521//GO:0006098//GO:0006813//GO:0055114	D-gluconate metabolic process//pentose-phosphate shunt//potassium ion transport//oxidation-reduction process	GO:0051287//GO:0003677//GO:0050662//GO:0004616//GO:0003824	NAD binding//DNA binding//coenzyme binding//phosphogluconate dehydrogenase (decarboxylating) activity//catalytic activity	--	--
Cluster-242496.108939	K00940	ndk, NME	nucleoside-diphosphate kinase	http://www.genome.jp/dbget-bin/www_bget?ko:K00940	O49203	254	2.80E-20	Nucleoside diphosphate kinase III, chloroplastic/mitochondrial OS=Arabidopsis thaliana GN=NDPK3 PE=1 SV=1	PF01701//PF13103//PF00334	Photosystem I reaction centre subunit IX / PsaJ//TonB C terminal//Nucleoside diphosphate kinase	GO:0006241//GO:0006810//GO:0015979//GO:0006206//GO:0006183//GO:0006228//GO:0006144//GO:0006165	CTP biosynthetic process//transport//photosynthesis//pyrimidine nucleobase metabolic process//GTP biosynthetic process//UTP biosynthetic process//purine nucleobase metabolic process//nucleoside diphosphate phosphorylation	GO:0004550	nucleoside diphosphate kinase activity	GO:0009522	photosystem I
Cluster-242496.117393	--	--	--	--	Q8GUN5	388	5.50E-36	Protein PHR1-LIKE 1 OS=Arabidopsis thaliana GN=PHL1 PE=1 SV=1	--	--	--	--	--	--	--	--
Cluster-242496.84580	--	--	--	--	O66878	139	4.60E-07	Chromosome partition protein Smc OS=Aquifex aeolicus (strain VF5) GN=smc PE=3 SV=1	PF03604	DNA directed RNA polymerase, 7 kDa subunit	GO:0006351//GO:0006144//GO:0006206	transcription, DNA-templated//purine nucleobase metabolic process//pyrimidine nucleobase metabolic process	GO:0003677//GO:0003899	DNA binding//DNA-directed RNA polymerase activity	GO:0005730	nucleolus
Cluster-242496.85734	--	--	--	--	--	--	--	--	PF00686	Starch binding domain	--	--	GO:2001070	starch binding	--	--
Cluster-242496.104565	--	--	--	--	Q9FJH0	126	9.10E-06	Ras-related protein RABA1f OS=Arabidopsis thaliana GN=RABA1F PE=2 SV=1	--	--	--	--	--	--	--	--
Cluster-242496.93052	K02259	COX15	cytochrome c oxidase assembly protein subunit 15	http://www.genome.jp/dbget-bin/www_bget?ko:K02259	Q9FKT8	1441	5.00E-158	Cytochrome c oxidase assembly protein COX15 OS=Arabidopsis thaliana GN=COX15 PE=2 SV=1	PF02628	Cytochrome oxidase assembly protein	GO:0006784//GO:0055114	heme a biosynthetic process//oxidation-reduction process	GO:0016627	oxidoreductase activity, acting on the CH-CH group of donors	GO:0016021	integral component of membrane
Cluster-242496.87122	--	--	--	--	Q9LYN8	3102	0.00E+00	Leucine-rich repeat receptor protein kinase EMS1 OS=Arabidopsis thaliana GN=EMS1 PE=1 SV=1	PF13855//PF00069//PF07714//PF00560	Leucine rich repeat//Protein kinase domain//Protein tyrosine kinase//Leucine Rich Repeat	GO:0006468	protein phosphorylation	GO:0005515//GO:0004672//GO:0005524	protein binding//protein kinase activity//ATP binding	--	--
Cluster-242496.86298	--	--	--	--	--	--	--	--	PF00287	Sodium / potassium ATPase beta chain	GO:0006814//GO:0006813	sodium ion transport//potassium ion transport	--	--	GO:0005890	sodium:potassium-exchanging ATPase complex
Cluster-242496.111721	--	--	--	--	Q8BHT6	139	6.30E-07	Beta-1,3-glucosyltransferase OS=Mus musculus GN=B3galtl PE=2 SV=3	PF02118//PF02434	Srg family chemoreceptor//Fringe-like	GO:0007165//GO:0007606	signal transduction//sensory perception of chemical stimulus	GO:0004888//GO:0016757	transmembrane signaling receptor activity//transferase activity, transferring glycosyl groups	GO:0016020	membrane
Cluster-242496.101765	--	--	--	--	O95714	295	5.60E-25	E3 ubiquitin-protein ligase HERC2 OS=Homo sapiens GN=HERC2 PE=1 SV=2	PF12937//PF02267	F-box-like//ADP-ribosyl cyclase	GO:0006769//GO:0046497	nicotinamide metabolic process//nicotinate nucleotide metabolic process	GO:0005515//GO:0003953	protein binding//NAD+ nucleosidase activity	--	--
Cluster-242496.84378	K12900	FUSIP1	FUS-interacting serine-arginine-rich protein 1	http://www.genome.jp/dbget-bin/www_bget?ko:K12900	Q1PDV2	329	6.10E-29	Serine/arginine-rich SC35-like splicing factor SCL28 OS=Arabidopsis thaliana GN=SCL28 PE=1 SV=1	PF00711//PF00076	Beta defensin//RNA recognition motif. (a.k.a. RRM, RBD, or RNP domain)	GO:0006952	defense response	GO:0003676	nucleic acid binding	GO:0005576	extracellular region
Cluster-242496.85941	--	--	--	--	Q9LYZ9	329	6.70E-29	Pentatricopeptide repeat-containing protein At5g02860 OS=Arabidopsis thaliana GN=At5g02860 PE=2 SV=1	PF00637//PF08069	Region in Clathrin and VPS//Ribosomal S13/S15 N-terminal domain	GO:0042254//GO:0006412//GO:0006886//GO:0016192	ribosome biogenesis//translation//intracellular protein transport//vesicle-mediated transport	GO:0003735	structural constituent of ribosome	GO:0005840	ribosome
Cluster-242496.126657	K10277	KDM8, JMJD5	lysine-specific demethylase 8	http://www.genome.jp/dbget-bin/www_bget?ko:K10277	Q8RWR1	925	3.40E-98	Putative lysine-specific demethylase JMJD5 OS=Arabidopsis thaliana GN=JMJD5 PE=2 SV=1	--	--	--	--	--	--	--	--
Cluster-242496.118071	K15271	HFM1, MER3	ATP-dependent DNA helicase HFM1/MER3	http://www.genome.jp/dbget-bin/www_bget?ko:K15271	Q9SHZ8	1424	5.20E-156	Pentatricopeptide repeat-containing protein At2g22070 OS=Arabidopsis thaliana GN=PCMP-H41 PE=3 SV=1	PF00445	Ribonuclease T2 family	--	--	GO:0003723//GO:0033897	RNA binding//ribonuclease T2 activity	--	--
Cluster-242496.107721	--	--	--	--	O81908	1326	2.00E-144	Pentatricopeptide repeat-containing protein At1g02060, chloroplastic OS=Arabidopsis thaliana GN=At1g02060 PE=2 SV=2	PF00637	Region in Clathrin and VPS	GO:0016192//GO:0006886	vesicle-mediated transport//intracellular protein transport	--	--	--	--
Cluster-242496.103204	--	--	--	--	--	--	--	--	--	--	--	--	--	--	--	--
Cluster-242496.119843	--	--	--	--	--	--	--	--	--	--	--	--	--	--	--	--
Cluster-242496.90372	--	--	--	--	--	--	--	--	PF09360//PF02434	Iron-binding zinc finger CDGSH type//Fringe-like	--	--	GO:0051537//GO:0016757	2 iron, 2 sulfur cluster binding//transferase activity, transferring glycosyl groups	GO:0016020//GO:0043231	membrane//intracellular membrane-bounded organelle
Cluster-242496.77376	--	--	--	--	--	--	--	--	PF08082	PRO8NT (NUC069), PrP8 N-terminal domain	GO:0000398	mRNA splicing, via spliceosome	--	--	--	--
Cluster-242496.108429	--	--	--	--	Q54P70	250	5.70E-20	OTU domain-containing protein DDB_G0284757 OS=Dictyostelium discoideum GN=DDB_G0284757 PE=3 SV=2	PF04685	Protein of unknown function, DUF608	GO:0006687//GO:0006665//GO:0006807//GO:0005975	glycosphingolipid metabolic process//sphingolipid metabolic process//nitrogen compound metabolic process//carbohydrate metabolic process	GO:0004348	glucosylceramidase activity	GO:0016021	integral component of membrane
Cluster-242496.102614	--	--	--	--	Q3E6Q1	1854	1.20E-205	Pentatricopeptide repeat-containing protein At1g11290, chloroplastic OS=Arabidopsis thaliana GN=PCMP-H40 PE=2 SV=1	PF17049	ATPase expression protein 1	GO:0006417	regulation of translation	GO:0045182	translation regulator activity	--	--
Cluster-242496.121328	--	--	--	--	F4JJL0	331	3.90E-29	Endonuclease 4 OS=Arabidopsis thaliana GN=ENDO4 PE=3 SV=1	PF02265	S1/P1 Nuclease	GO:0006308	DNA catabolic process	GO:0004519//GO:0003676	endonuclease activity//nucleic acid binding	--	--
Cluster-242496.92123	--	--	--	--	--	--	--	--	--	--	--	--	--	--	--	--
Cluster-242496.89475	K12397	AP3B	AP-3 complex subunit beta	http://www.genome.jp/dbget-bin/www_bget?ko:K12397	Q9M2T1	974	1.70E-103	AP3-complex subunit beta-A OS=Arabidopsis thaliana GN=AP3BA PE=2 SV=2	PF02985//PF01602//PF05361	HEAT repeat//Adaptin N terminal region//PKC-activated protein phosphatase-1 inhibitor	GO:0042325//GO:0016192//GO:0006886	regulation of phosphorylation//vesicle-mediated transport//intracellular protein transport	GO:0005515	protein binding	GO:0005737//GO:0030117	cytoplasm//membrane coat
Cluster-242496.82554	--	--	--	--	Q9ZVT9	1173	9.80E-127	C2 and GRAM domain-containing protein At1g03370 OS=Arabidopsis thaliana GN=At1g03370 PE=2 SV=4	PF00168	C2 domain	--	--	GO:0005515	protein binding	--	--
Cluster-242496.112085	--	--	--	--	--	--	--	--	--	--	--	--	--	--	--	--
Cluster-242496.102159	--	--	--	--	--	--	--	--	PF06423	GWT1	GO:0006506	GPI anchor biosynthetic process	GO:0016746	transferase activity, transferring acyl groups	GO:0005789//GO:0016021	endoplasmic reticulum membrane//integral component of membrane
Cluster-242496.120362	K08245	E3.4.23.40	phytepsin	http://www.genome.jp/dbget-bin/www_bget?ko:K08245	Q9XFX4	178	4.10E-12	Procardosin-B OS=Cynara cardunculus GN=cardB PE=1 SV=1	PF02209	Villin headpiece domain	GO:0007010	cytoskeleton organization	GO:0003779	actin binding	--	--
Cluster-242496.110902	--	--	--	--	--	--	--	--	--	--	--	--	--	--	--	--
Cluster-242496.102039	K12829	SF3B2, SAP145, CUS1	splicing factor 3B subunit 2	http://www.genome.jp/dbget-bin/www_bget?ko:K12829	--	--	--	--	--	--	--	--	--	--	--	--
Cluster-242496.120646	K17279	REEP5_6	receptor expression-enhancing protein 5/6	http://www.genome.jp/dbget-bin/www_bget?ko:K17279	Q6NLY8	326	2.30E-28	HVA22-like protein k OS=Arabidopsis thaliana GN=HVA22K PE=2 SV=1	PF07749//PF11525	Endoplasmic reticulum protein ERp29, C-terminal domain//Copper resistance protein K	--	--	GO:0046872	metal ion binding	GO:0005783	endoplasmic reticulum
Cluster-242496.91379	--	--	--	--	--	--	--	--	PF01736	Polyomavirus agnoprotein	--	--	GO:0003677	DNA binding	--	--
Cluster-242496.94002	K14412	FUT13, FucTC	alpha-1,4-fucosyltransferase	http://www.genome.jp/dbget-bin/www_bget?ko:K14412	Q9C8W3	744	4.20E-77	Alpha-(1,4)-fucosyltransferase OS=Arabidopsis thaliana GN=FUT13 PE=2 SV=2	PF05011//PF00852	Lariat debranching enzyme, C-terminal domain//Glycosyltransferase family 10 (fucosyltransferase) C-term	GO:0006397//GO:0006486	mRNA processing//protein glycosylation	GO:0016788//GO:0008417	hydrolase activity, acting on ester bonds//fucosyltransferase activity	GO:0016020	membrane
